# Supplementary material for: Pueraria lobata–Prunus mume Complex Alleviates Alcoholic Liver Disease by Regulating Lipid Metabolism and Inhibiting Inflammation: A Transcriptome and Gut Microbiota Analysis
Source: Foods. 2024 Aug 1;13(15):2431. doi: 10.3390/foods13152431 (PMC11311716; doi:10.3390/foods13152431)
Supplement: Supplementary file 1 [file foods-13-02431-s001.zip]

Archive with 1 entries (1 files):
- foods-3082887-supplementary.pdf
